# Supplementary material for: A risk score model with five long non-coding RNAs for predicting prognosis in gastric cancer: an integrated analysis combining TCGA and GEO datasets
Source: PeerJ. 2021 Feb 9;9:e10556. doi: 10.7717/peerj.10556 (PMC7879943; doi:10.7717/peerj.10556)
Supplement: Supplemental Information 4 [file peerj-09-10556-s004.xlsx]

## Sheet: supplymentary Table 1
278 lncRNAs			37 LncRNAs
ENSG00000099869.7			ENSG00000099869.7
ENSG00000198054.11			ENSG00000198054.11
ENSG00000203585.3			ENSG00000204282.4
ENSG00000204241.7			ENSG00000205396.11
ENSG00000204277.1			ENSG00000223768.1
ENSG00000204282.4			ENSG00000223949.6
ENSG00000205293.3			ENSG00000224074.3
ENSG00000205396.11			ENSG00000224897.6
ENSG00000205424.1			ENSG00000224958.5							Univariate analysis
ENSG00000213279.2			ENSG00000225572.1			LncRNA name	Ensemble ID	Chr.	Coordinate	HR	95%CI	P value
ENSG00000214546.3			ENSG00000230223.6			LINC00205	ENSG00000223768.1	21	45288052-45297354	1.42	[1.03-1.94]	0.03
ENSG00000214955.5			ENSG00000230679.1			TRHDE-AS1	ENSG00000236333.3	12	72253507-72273509	1.8	[1.31-2.48]	<0.001
ENSG00000215386.10			ENSG00000231672.6			OVAAL	ENSG00000236719.2	1	180558974-180566518	1.88	[1.37-2.58]	<0.001
ENSG00000220908.2			ENSG00000231768.1			LINC00106	ENSG00000236871.6	X&Y	1397025-1399412	0.59	[0.43-0.81]	0.001
ENSG00000223382.3			ENSG00000236333.3			MIR100HG	ENSG00000255248.6	11	122028329-122422871	1.36	[0.99-1.87]	0.049
ENSG00000223768.1			ENSG00000236404.8
ENSG00000223812.5			ENSG00000236719.2
ENSG00000223949.6			ENSG00000236871.6
ENSG00000224074.3			ENSG00000237949.1
ENSG00000224078.12			ENSG00000240922.1
ENSG00000224897.6			ENSG00000241684.5
ENSG00000224899.1			ENSG00000242125.3
ENSG00000224957.5			ENSG00000244040.5
ENSG00000224958.5			ENSG00000245526.8
ENSG00000225506.2			ENSG00000248309.5
ENSG00000225572.1			ENSG00000248464.1
ENSG00000225706.1			ENSG00000248874.5
ENSG00000225762.1			ENSG00000249307.5
ENSG00000225936.1			ENSG00000254622.1
ENSG00000226237.1			ENSG00000255248.6
ENSG00000226291.1			ENSG00000257859.1
ENSG00000226527.1			ENSG00000258867.5
ENSG00000226812.2			ENSG00000260372.6
ENSG00000227066.1			ENSG00000260910.1
ENSG00000227260.1			ENSG00000261742.5
ENSG00000227400.2			ENSG00000269696.1
ENSG00000227467.3			ENSG00000272168.5
ENSG00000227482.1
ENSG00000227487.3
ENSG00000227496.1
ENSG00000227579.5
ENSG00000227733.8
ENSG00000227811.2
ENSG00000228124.1
ENSG00000228322.1
ENSG00000228496.1
ENSG00000228933.7
ENSG00000229196.3
ENSG00000229425.1
ENSG00000229642.1
ENSG00000229656.6
ENSG00000229876.1
ENSG00000229953.1
ENSG00000230107.1
ENSG00000230223.6
ENSG00000230393.1
ENSG00000230479.1
ENSG00000230679.1
ENSG00000230746.1
ENSG00000230838.1
ENSG00000230918.1
ENSG00000231131.6
ENSG00000231291.3
ENSG00000231367.5
ENSG00000231427.5
ENSG00000231574.5
ENSG00000231672.6
ENSG00000231768.1
ENSG00000231883.1
ENSG00000232774.7
ENSG00000233030.2
ENSG00000233569.1
ENSG00000233714.1
ENSG00000233760.1
ENSG00000233766.7
ENSG00000233818.1
ENSG00000233821.1
ENSG00000234393.1
ENSG00000234695.1
ENSG00000234779.1
ENSG00000234869.1
ENSG00000235070.3
ENSG00000235295.1
ENSG00000236137.1
ENSG00000236333.3
ENSG00000236404.8
ENSG00000236449.1
ENSG00000236548.1
ENSG00000236719.2
ENSG00000236841.7
ENSG00000236871.6
ENSG00000236990.1
ENSG00000237484.5
ENSG00000237605.1
ENSG00000237738.1
ENSG00000237751.2
ENSG00000237949.1
ENSG00000238099.2
ENSG00000238258.1
ENSG00000240449.1
ENSG00000240922.1
ENSG00000241684.5
ENSG00000242125.3
ENSG00000242147.1
ENSG00000243230.1
ENSG00000244040.5
ENSG00000245526.8
ENSG00000246250.2
ENSG00000247134.6
ENSG00000248174.5
ENSG00000248309.5
ENSG00000248458.2
ENSG00000248464.1
ENSG00000248790.1
ENSG00000248869.5
ENSG00000248874.5
ENSG00000248964.6
ENSG00000249049.1
ENSG00000249307.5
ENSG00000249379.1
ENSG00000249650.1
ENSG00000249776.5
ENSG00000249926.2
ENSG00000250116.2
ENSG00000250241.5
ENSG00000250295.6
ENSG00000250546.5
ENSG00000250634.5
ENSG00000250838.1
ENSG00000250957.1
ENSG00000251003.7
ENSG00000251320.1
ENSG00000253105.5
ENSG00000253301.5
ENSG00000253363.5
ENSG00000253532.1
ENSG00000253553.5
ENSG00000253584.1
ENSG00000253607.1
ENSG00000253658.5
ENSG00000253837.1
ENSG00000253930.1
ENSG00000254489.1
ENSG00000254510.1
ENSG00000254622.1
ENSG00000255026.1
ENSG00000255082.1
ENSG00000255176.1
ENSG00000255248.6
ENSG00000255595.1
ENSG00000255850.1
ENSG00000256278.1
ENSG00000256564.1
ENSG00000256609.1
ENSG00000256654.2
ENSG00000257310.1
ENSG00000257319.1
ENSG00000257740.1
ENSG00000257842.5
ENSG00000257859.1
ENSG00000257883.1
ENSG00000258331.1
ENSG00000258489.3
ENSG00000258537.5
ENSG00000258592.1
ENSG00000258744.1
ENSG00000258773.1
ENSG00000258867.5
ENSG00000258955.1
ENSG00000258998.1
ENSG00000259062.2
ENSG00000259289.2
ENSG00000259345.5
ENSG00000259446.5
ENSG00000259485.1
ENSG00000259668.5
ENSG00000259676.1
ENSG00000259776.1
ENSG00000259807.1
ENSG00000259828.1
ENSG00000259869.1
ENSG00000259921.1
ENSG00000259977.1
ENSG00000260052.1
ENSG00000260246.1
ENSG00000260372.6
ENSG00000260430.1
ENSG00000260517.2
ENSG00000260558.1
ENSG00000260604.2
ENSG00000260792.1
ENSG00000260868.1
ENSG00000260910.1
ENSG00000260947.1
ENSG00000260999.1
ENSG00000261298.1
ENSG00000261320.1
ENSG00000261327.4
ENSG00000261616.1
ENSG00000261625.1
ENSG00000261742.5
ENSG00000261795.1
ENSG00000261837.1
ENSG00000262061.5
ENSG00000262188.1
ENSG00000262528.2
ENSG00000262979.1
ENSG00000263711.5
ENSG00000263745.5
ENSG00000264067.1
ENSG00000264404.2
ENSG00000265393.1
ENSG00000267024.1
ENSG00000267026.5
ENSG00000267141.1
ENSG00000267287.1
ENSG00000267328.1
ENSG00000267414.1
ENSG00000267529.3
ENSG00000267549.5
ENSG00000268854.1
ENSG00000268894.6
ENSG00000268926.2
ENSG00000268941.2
ENSG00000269696.1
ENSG00000269895.1
ENSG00000269901.1
ENSG00000269927.1
ENSG00000269935.1
ENSG00000270178.1
ENSG00000270426.1
ENSG00000270547.5
ENSG00000270661.1
ENSG00000270933.1
ENSG00000271590.1
ENSG00000271709.1
ENSG00000271788.1
ENSG00000271811.1
ENSG00000271947.1
ENSG00000272002.1
ENSG00000272071.1
ENSG00000272144.1
ENSG00000272168.5
ENSG00000272372.1
ENSG00000272405.1
ENSG00000272449.1
ENSG00000272554.1
ENSG00000272604.1
ENSG00000272716.1
ENSG00000272727.1
ENSG00000272808.2
ENSG00000272825.1
ENSG00000272885.1
ENSG00000273055.1
ENSG00000273064.1
ENSG00000273388.1
ENSG00000273821.1
ENSG00000273855.1
ENSG00000274272.1
ENSG00000274624.1
ENSG00000274629.1
ENSG00000275401.1
ENSG00000275620.1
ENSG00000276107.1
ENSG00000276278.1
ENSG00000277128.1
ENSG00000277558.1
ENSG00000277631.4
ENSG00000278239.1
ENSG00000278727.1
ENSG00000278916.1
ENSG00000279847.3
ENSG00000280560.1
ENSG00000280758.1
ENSG00000281832.1
ENSG00000281852.1
ENSG00000282033.1
ENSG00000282556.1
