# Supplementary material for: A risk score model with five long non-coding RNAs for predicting prognosis in gastric cancer: an integrated analysis combining TCGA and GEO datasets
Source: PeerJ. 2021 Feb 9;9:e10556. doi: 10.7717/peerj.10556 (PMC7879943; doi:10.7717/peerj.10556)
Supplement: Supplemental Information 5 [file peerj-09-10556-s005.csv]

patients in TCGA group	RISK SCORE		patients in GSE62254 group	RISK SCORE		patients in GSE15452 group	RISK SCORE
TCGA.RD.A7BW.01	2.270305234		GSM1523727	-0.475462372		GSM387789	0.051651102
TCGA.BR.4201.01	1.929686663		GSM1523728	-0.094364843		GSM387791	0.029659213
TCGA.IN.A7NU.01	1.863922756		GSM1523729	0.384945335		GSM387794	0.703897773
TCGA.BR.8060.01	1.722060968		GSM1523744	-0.407429322		GSM387795	0.801525863
TCGA.BR.7717.01	1.608242759		GSM1523745	0.301096195		GSM387796	0.229625988
TCGA.BR.8059.01	1.499695763		GSM1523746	-0.159356432		GSM387802	0.376820039
TCGA.BR.4187.01	1.444326701		GSM1523747	-0.867746261		GSM387804	0.824184304
TCGA.BR.7957.01	1.436761345		GSM1523748	0.500760525		GSM387806	1.446890945
TCGA.BR.6705.01	1.432667767		GSM1523765	-0.197091912		GSM387810	1.52514327
TCGA.RD.A7BS.01	1.384528773		GSM1523768	0.852099163		GSM387812	0.10451128
TCGA.RD.A7C1.01	1.38287806		GSM1523769	0.462592228		GSM387814	0.0283817
TCGA.D7.A747.01	1.357575544		GSM1523770	-0.453332153		GSM387816	0.131757028
TCGA.BR.8380.01	1.335570468		GSM1523771	1.416988665		GSM387817	0.019103739
TCGA.BR.4279.01	1.312522117		GSM1523772	1.07313239		GSM387819	0.71195416
TCGA.D7.A748.01	1.304296331		GSM1523773	1.272822954		GSM387823	0.176219094
TCGA.VQ.A8PQ.01	1.278719873		GSM1523774	1.031795675		GSM387824	0.304463374
TCGA.FP.8210.01	1.270328116		GSM1523775	-0.357679103		GSM387825	0.311872912
TCGA.CG.4304.01	1.266532055		GSM1523776	-0.224172093		GSM387826	0.484513809
TCGA.BR.8384.01	1.257990828		GSM1523777	-0.378457717		GSM387827	0.254752397
TCGA.BR.8592.01	1.237390414		GSM1523778	0.889626981		GSM387830	0.013636204
TCGA.BR.7901.01	1.189413407		GSM1523779	-0.453057366		GSM387834	0.385360046
TCGA.FP.8209.01	1.164061666		GSM1523780	0.176426655		GSM387836	0.048131041
TCGA.BR.4256.01	1.155863516		GSM1523781	-0.485816119		GSM387837	0.167917703
TCGA.BR.4255.01	1.112015989		GSM1523782	-0.563504522		GSM387838	0.505239192
TCGA.BR.A4IV.01	1.100893213		GSM1523783	-0.186237132		GSM387839	0.092872195
TCGA.BR.A4J4.01	1.090561882		GSM1523784	0.285790045		GSM387840	0.740309634
TCGA.BR.8295.01	1.088355376		GSM1523785	0.488049286		GSM387841	0.141279771
TCGA.B7.A5TK.01	1.083465295		GSM1523786	0.404201969		GSM387842	0.541019635
TCGA.CD.5804.01	1.073963311		GSM1523787	-1.020836088		GSM387845	0.373320816
TCGA.BR.8381.01	1.056989589		GSM1523788	0.997847225		GSM387847	0.858548478
TCGA.BR.8686.01	1.041894915		GSM1523789	0.365858318		GSM387850	0.060667484
TCGA.BR.A4IZ.01	1.021593194		GSM1523790	0.044400312		GSM387851	0.307222176
TCGA.CD.8530.01	1.0158778		GSM1523791	0.002977104		GSM387852	0.441066329
TCGA.BR.8683.01	1.008936054		GSM1523792	-0.56751831		GSM387853	0.871605993
TCGA.CG.5721.01	1.007430431		GSM1523793	-0.476283769		GSM387854	0.23282058
TCGA.CD.A489.01	1.007192108		GSM1523794	0.912257116		GSM387856	0.020776232
TCGA.MX.A663.01	0.96607062		GSM1523795	-0.092876901		GSM387857	0.611589792
TCGA.VQ.A94P.01	0.960815588		GSM1523796	1.127395072		GSM387858	0.061614417
TCGA.BR.A4J7.01	0.955669029		GSM1523797	-0.563732936		GSM387859	0.450396382
TCGA.BR.8080.01	0.922720147		GSM1523798	0.364148085		GSM387862	0.375535571
TCGA.BR.8363.01	0.918577391		GSM1523799	-0.97636417		GSM387863	0.060313506
TCGA.HU.A4GD.01	0.916847931		GSM1523800	-0.916717489		GSM387864	1.12362602
TCGA.D7.8572.01	0.900259372		GSM1523801	-0.830612186		GSM387865	0.780082425
TCGA.BR.8365.01	0.897918939		GSM1523802	-0.528162465		GSM387866	0.047426657
TCGA.BR.A453.01	0.893238316		GSM1523803	-0.496265482		GSM387869	0.230878941
TCGA.BR.8369.01	0.888096321		GSM1523804	0.003617091		GSM387873	0.315394005
TCGA.CG.4472.01	0.881669092		GSM1523805	0.529435408		GSM387874	0.233639077
TCGA.FP.8631.01	0.875199855		GSM1523806	-0.222588438		GSM387875	0.616310788
TCGA.D7.6524.01	0.875150296		GSM1523807	-0.10898448		GSM387876	0.066595886
TCGA.BR.A4J5.01	0.863433493		GSM1523808	0.961224809		GSM387878	0.358648938
TCGA.CD.A48A.01	0.853286666		GSM1523809	-0.590302161		GSM387880	0.47196705
TCGA.BR.A4J6.01	0.848964568		GSM1523810	-0.172868101		GSM387881	0.443366372
TCGA.VQ.A8P5.01	0.843981662		GSM1523811	-0.340666687		GSM387885	0.134435709
TCGA.CD.8526.01	0.84247283		GSM1523812	0.472975608		GSM387887	0.20804321
TCGA.D7.8579.01	0.833187307		GSM1523813	0.772780247		GSM387888	0.232140927
TCGA.CG.4476.01	0.832798541		GSM1523814	-0.594503053		GSM387892	0.256489941
TCGA.BR.8364.01	0.82655495		GSM1523815	0.829455615		GSM387893	0.029658146
TCGA.RD.A8N4.01	0.817204221		GSM1523816	-0.807123036		GSM387894	0.737594174
TCGA.BR.8590.01	0.803414843		GSM1523817	-0.259101247		GSM387896	0.425176231
TCGA.FP.7916.01	0.796442658		GSM1523818	-0.571294112		GSM387898	0.482917905
TCGA.RD.A8N6.01	0.792489681		GSM1523819	-0.680908952		GSM387902	0.065589972
TCGA.RD.A8N2.01	0.782743752		GSM1523820	-0.91174361		GSM387905	0.41570332
TCGA.BR.4368.01	0.780785332		GSM1523821	-0.579820914		GSM387906	0.670468387
TCGA.BR.8690.01	0.725615939		GSM1523822	0.322617797		GSM387908	0.422475328
TCGA.CD.5798.01	0.725498446		GSM1523823	-0.297287505		GSM387909	0.049451831
TCGA.BR.7196.01	0.723738059		GSM1523824	-0.734587291		GSM387914	0.048709016
TCGA.CD.A4MI.01	0.714035554		GSM1523825	0.575755339		GSM387915	0.297262636
TCGA.CG.4475.01	0.712065239		GSM1523826	0.211916196		GSM387919	0.598581758
TCGA.RD.A8N9.01	0.707457143		GSM1523827	0.307502209		GSM387924	0.084019872
TCGA.BR.8297.01	0.704779351		GSM1523828	0.621050083		GSM387925	0.077837414
TCGA.BR.8371.01	0.700260672		GSM1523829	-0.367764517		GSM387929	0.527464367
TCGA.BR.A44T.01	0.693329321		GSM1523830	-0.767379038		GSM387931	0.254964542
TCGA.CG.5719.01	0.688690429		GSM1523831	-0.690375783		GSM387933	0.459240595
TCGA.CG.4462.01	0.680417046		GSM1523832	0.096871159		GSM387936	0.718878511
TCGA.BR.8296.01	0.673692289		GSM1523833	-0.660943659		GSM387938	0.107297181
TCGA.BR.8366.01	0.660233748		GSM1523834	0.497422354		GSM387940	0.667498824
TCGA.BR.8362.01	0.658997348		GSM1523835	0.733735158		GSM387941	0.181596888
TCGA.IN.8663.01	0.6552543		GSM1523836	0.47595385		GSM387942	0.350829912
TCGA.CD.A4MG.01	0.654176349		GSM1523837	-0.321721957		GSM387943	0.301447448
TCGA.VQ.A8E2.01	0.641576049		GSM1523838	-0.287605281		GSM387944	0.322347376
TCGA.D7.8578.01	0.627618442		GSM1523839	0.395754662		GSM387950	0.54376074
TCGA.CD.8532.01	0.618813718		GSM1523840	-0.482675813		GSM387953	0.980736262
TCGA.BR.7197.01	0.616242226		GSM1523841	-0.10973721		GSM387954	0.201132366
TCGA.VQ.A8DU.01	0.606952436		GSM1523842	-0.262949004		GSM387955	0.663806103
TCGA.D7.8574.01	0.599595247		GSM1523843	0.527400764		GSM387956	0.479563068
TCGA.D7.6522.01	0.599090866		GSM1523844	0.383875616		GSM387957	0.870970572
TCGA.HU.A4GQ.01	0.598837802		GSM1523845	-0.050232064		GSM387960	0.63207246
TCGA.BR.A4J9.01	0.594237241		GSM1523846	0.450885381		GSM387961	0.824523351
TCGA.BR.6456.01	0.592926801		GSM1523847	-0.985637673		GSM387962	0.297687721
TCGA.CD.A486.01	0.587442344		GSM1523848	0.501090169		GSM387963	0.054430973
TCGA.BR.6457.01	0.579111696		GSM1523849	0.828356213		GSM387964	0.303855326
TCGA.BR.4366.01	0.555812416		GSM1523850	0.971911006		GSM387965	0.120337004
TCGA.BR.8367.01	0.543628737		GSM1523851	-0.439003582		GSM387967	0.056786199
TCGA.CD.8524.01	0.535131053		GSM1523852	-0.461396726		GSM387968	0.718851432
TCGA.D7.6527.01	0.534283472		GSM1523853	-0.451666485		GSM387972	0.35774294
TCGA.BR.A4J2.01	0.526641405		GSM1523854	-0.169201565		GSM387974	0.680070476
TCGA.BR.4370.01	0.52483703		GSM1523855	-0.468804044		GSM387975	0.660747099
TCGA.VQ.A8DZ.01	0.524081003		GSM1523856	-0.054481623		GSM387976	0.773470617
TCGA.CG.4438.01	0.516862037		GSM1523857	1.273221618		GSM387978	0.516582347
TCGA.CD.A4MH.01	0.513841813		GSM1523858	1.201948202		GSM387979	0.164544034
TCGA.D7.6518.01	0.503039592		GSM1523859	-0.513159209		GSM387980	0.514319908
TCGA.BR.8677.01	0.501653617		GSM1523860	-0.44425934		GSM387981	0.43633249
TCGA.BR.A4QI.01	0.499616456		GSM1523861	-0.466094145		GSM387982	0.047727105
TCGA.CD.8525.01	0.496092871		GSM1523862	1.31784234		GSM387983	0.573269029
TCGA.VQ.A91Y.01	0.495042782		GSM1523863	-0.433782309		GSM387987	0.424037786
TCGA.VQ.A8PD.01	0.494663152		GSM1523864	-0.670425293		GSM387792	-0.079513236
TCGA.BR.4369.01	0.486598177		GSM1523865	-0.376861596		GSM387800	-0.341536643
TCGA.KB.A93G.01	0.481938127		GSM1523866	0.531038714		GSM387801	-1.01066035
TCGA.CG.4440.01	0.480029602		GSM1523867	-0.429024475		GSM387803	-0.577111379
TCGA.MX.A5UG.01	0.478696663		GSM1523868	-0.340178036		GSM387805	-0.702727695
TCGA.CG.4466.01	0.476328323		GSM1523869	-0.740737168		GSM387807	-0.566775271
TCGA.VQ.A922.01	0.468323668		GSM1523870	-0.696520853		GSM387808	-0.975272571
TCGA.BR.A4IU.01	0.464454883		GSM1523871	-0.50132521		GSM387809	-0.872717255
TCGA.VQ.AA6K.01	0.461728725		GSM1523872	0.371288374		GSM387811	-0.339438206
TCGA.BR.A4J8.01	0.454785621		GSM1523873	-0.418746133		GSM387813	-0.967409455
TCGA.BR.4367.01	0.453794203		GSM1523874	0.288761199		GSM387815	-0.498510503
TCGA.RD.A8NB.01	0.450348303		GSM1523875	-0.652047709		GSM387818	-0.184345364
TCGA.BR.6564.01	0.439234919		GSM1523876	-0.563289594		GSM387820	-0.521202611
TCGA.3M.AB47.01	0.438953023		GSM1523877	-0.973439123		GSM387821	-0.180177667
TCGA.HU.8243.01	0.42360806		GSM1523878	-0.200830758		GSM387822	-0.24134572
TCGA.HU.A4GY.01	0.416412323		GSM1523879	-0.42011422		GSM387828	-0.264231079
TCGA.CD.A48C.01	0.413916613		GSM1523880	-0.791779632		GSM387829	-0.579642898
TCGA.CD.5803.01	0.408090528		GSM1523881	-0.301478893		GSM387831	-0.745890898
TCGA.BR.7958.01	0.407961127		GSM1523882	-0.906308733		GSM387832	-0.170251988
TCGA.MX.A5UJ.01	0.405932024		GSM1523883	-0.737765625		GSM387833	-0.261101639
TCGA.VQ.A8PM.01	0.403366691		GSM1523884	0.597245819		GSM387835	-0.340698184
TCGA.BR.8682.01	0.401851677		GSM1523885	-0.439047448		GSM387843	-0.209444671
TCGA.VQ.A8P8.01	0.392768309		GSM1523886	1.205288815		GSM387846	-0.377090108
TCGA.VQ.AA64.01	0.388109059		GSM1523887	-0.732797298		GSM387848	-0.034692355
TCGA.IN.A6RR.01	0.384904634		GSM1523888	-0.15915243		GSM387849	-0.258240126
TCGA.D7.6520.01	0.38197697		GSM1523889	-0.826475055		GSM387855	-0.461140746
TCGA.CD.8531.01	0.376771693		GSM1523890	0.160071459		GSM387860	-0.263991505
TCGA.CG.4301.01	0.37334138		GSM1523891	0.385943634		GSM387861	-0.91888374
TCGA.BR.4191.01	0.368766525		GSM1523892	-0.164789733		GSM387867	-0.433015433
TCGA.IN.A7NT.01	0.365293792		GSM1523893	-0.332402838		GSM387868	-0.004719451
TCGA.BR.6803.01	0.35971372		GSM1523894	-0.990424917		GSM387870	-0.062949058
TCGA.BR.8487.01	0.357819		GSM1523895	-0.852827208		GSM387871	-0.518737866
TCGA.BR.7715.01	0.353210605		GSM1523896	-0.096049863		GSM387872	-0.33040668
TCGA.D7.6818.01	0.334004356		GSM1523897	-0.73488545		GSM387877	-0.692727411
TCGA.HU.8604.01	0.313298694		GSM1523898	-0.464996271		GSM387879	-0.30373978
TCGA.BR.7959.01	0.311035869		GSM1523899	-0.55579435		GSM387882	-0.305828604
TCGA.BR.8284.01	0.307757309		GSM1523901	-0.280373981		GSM387883	-0.724757008
TCGA.BR.8081.01	0.295788848		GSM1523903	-0.132515798		GSM387884	-0.521153072
TCGA.BR.4361.01	0.291426348		GSM1523904	-0.575573248		GSM387886	-0.337853353
TCGA.D7.6521.01	0.289998552		GSM1523905	-0.477777162		GSM387889	-0.203763578
TCGA.VQ.A8PC.01	0.28882603		GSM1523906	0.211244528		GSM387890	-0.788805376
TCGA.BR.A44U.01	0.277090367		GSM1523908	0.041402132		GSM387891	-0.270782424
TCGA.BR.6563.01	0.275044679		GSM1523909	-0.586563928		GSM387895	-0.353042883
TCGA.BR.8291.01	0.273769767		GSM1523910	-0.943469981		GSM387897	-0.076586883
TCGA.IN.AB1V.01	0.272164711		GSM1523911	-0.847411104		GSM387899	-0.285686561
TCGA.VQ.A94U.01	0.265731208		GSM1523918	1.434227283		GSM387900	-0.472088555
TCGA.D7.A6F0.01	0.264779548		GSM1523919	0.410160581		GSM387901	-0.774328729
TCGA.BR.8289.01	0.259028844		GSM1523920	-0.103978587		GSM387903	-0.688072484
TCGA.IN.A6RL.01	0.258614498		GSM1523921	-0.259037678		GSM387904	-0.850070696
TCGA.BR.7723.01	0.244398892		GSM1523922	0.136388919		GSM387907	-0.504576296
TCGA.BR.A4QL.01	0.239603679		GSM1523923	-0.869653121		GSM387910	-0.328436027
TCGA.CG.5724.01	0.238858342		GSM1523924	0.377781963		GSM387911	-0.10113178
TCGA.B7.A5TN.01	0.228239489		GSM1523925	-0.414612515		GSM387912	-0.237291565
TCGA.VQ.A91Q.01	0.223920179		GSM1523926	-0.783446561		GSM387913	-0.780396784
TCGA.R5.A7ZF.01	0.216123743		GSM1523927	-0.005548325		GSM387916	-0.029346128
TCGA.RD.A8N0.01	0.214235221		GSM1523928	-0.808545846		GSM387917	-0.646774432
TCGA.FP.A4BF.01	0.205949184		GSM1523929	-0.247472097		GSM387918	-0.419480338
TCGA.BR.8589.01	0.190925419		GSM1523930	0.167733432		GSM387920	-0.679604987
TCGA.RD.A8MW.01	0.187790757		GSM1523931	-0.33854228		GSM387921	-0.411044388
TCGA.BR.6458.01	0.183489249		GSM1523932	-0.723773912		GSM387922	-0.962681532
TCGA.CG.4477.01	0.182802295		GSM1523933	-0.489237297		GSM387923	-0.234870688
TCGA.CG.4442.01	0.182764555		GSM1523934	-0.394198617		GSM387926	-0.5652743
TCGA.BR.4363.01	0.177097945		GSM1523935	1.064988804		GSM387927	-0.04859375
TCGA.BR.6706.01	0.167532447		GSM1523936	0.394448863		GSM387928	-0.826369071
TCGA.BR.A4IY.01	0.161428157		GSM1523937	-0.324706706		GSM387930	-0.993865509
TCGA.D7.8575.01	0.160775468		GSM1523938	1.405774519		GSM387932	-0.700037417
TCGA.HU.A4HB.01	0.159719028		GSM1523939	1.136049425		GSM387934	-0.154129737
TCGA.D7.A4YV.01	0.154522936		GSM1523940	-0.3607686		GSM387935	-0.22300305
TCGA.FP.7998.01	0.147970399		GSM1523941	-0.368713911		GSM387939	-0.127469239
TCGA.SW.A7EB.01	0.14333163		GSM1523942	-0.536839087		GSM387945	-0.090307385
TCGA.BR.A4PD.01	0.142197447		GSM1523943	0.250323575		GSM387946	-0.066168416
TCGA.CD.5813.01	0.141886417		GSM1523944	-0.782322241		GSM387947	-0.024023446
TCGA.FP.A9TM.01	0.132798064		GSM1523945	1.346048156		GSM387948	-0.150094424
TCGA.VQ.A8PK.01	0.132373543		GSM1523946	-0.684868943		GSM387949	-0.844803044
TCGA.VQ.A94O.01	0.129878713		GSM1523947	-0.885896004		GSM387951	-0.523187124
TCGA.BR.8588.01	0.127460669		GSM1523948	0.763297111		GSM387952	-0.387134625
TCGA.ZQ.A9CR.01	0.126594984		GSM1523949	1.200587891		GSM387958	-1.288955528
TCGA.VQ.A8PF.01	0.11790045		GSM1523950	-0.928587739		GSM387959	-0.342698903
TCGA.HU.A4GJ.01	0.117040181		GSM1523951	0.431277606		GSM387966	-0.586157596
TCGA.BR.8058.01	0.105023763		GSM1523952	0.469548729		GSM387969	-0.464026541
TCGA.CD.5801.01	0.101416116		GSM1523953	-0.554032238		GSM387970	-0.421286017
TCGA.CG.4306.01	0.101018163		GSM1523954	-0.579265678		GSM387971	-0.656956893
TCGA.D7.A6EX.01	0.100118483		GSM1523955	0.501064985		GSM387973	-0.158785318
TCGA.IN.7806.01	0.097536982		GSM1523956	-0.192748389		GSM387977	-0.313067633
TCGA.VQ.A8P3.01	0.08963895		GSM1523957	0.091690881		GSM387984	-0.409965636
TCGA.D7.8570.01	0.079760077		GSM1523958	0.610997226		GSM387985	-0.374090927
TCGA.VQ.A8PJ.01	0.070106564		GSM1523959	-1.002362333		GSM387986	-0.435483757
TCGA.BR.8591.01	0.065673567		GSM1523960	-0.459449386
TCGA.BR.8485.01	0.062924525		GSM1523961	-0.333200662
TCGA.D7.A6EY.01	0.047888067		GSM1523962	1.280173359
TCGA.BR.8286.01	0.044553302		GSM1523963	-0.441678586
TCGA.D7.A4YY.01	0.031434127		GSM1523964	-0.034257854
TCGA.CD.8534.01	0.030618136		GSM1523965	0.343662568
TCGA.R5.A7O7.01	0.027759624		GSM1523966	-0.117274359
TCGA.VQ.A928.01	0.025687573		GSM1523967	0.229661252
TCGA.VQ.A927.01	0.024878331		GSM1523968	1.184314468
TCGA.CD.8536.01	0.022021452		GSM1523969	0.955693071
TCGA.IP.7968.01	0.014302193		GSM1523970	-0.391253965
TCGA.BR.8361.01	0.005912501		GSM1523971	1.075896341
TCGA.IN.8462.01	0.002558827		GSM1523972	-0.651639396
TCGA.HJ.7597.01	0.000360325		GSM1523973	0.029663779
TCGA.CG.4474.01	-0.000241195		GSM1523974	-0.610697256
TCGA.CG.4449.01	-0.001925358		GSM1523975	1.117881731
TCGA.MX.A666.01	-0.008655596		GSM1523976	-0.052027032
TCGA.BR.4362.01	-0.010008018		GSM1523977	-0.229841528
TCGA.FP.7735.01	-0.016503383		GSM1523978	-0.429279222
TCGA.BR.8679.01	-0.017688729		GSM1523979	0.314363904
TCGA.BR.4253.01	-0.019829806		GSM1523980	0.570770401
TCGA.HF.7136.01	-0.020496075		GSM1523981	1.02264882
TCGA.BR.A4CR.01	-0.02315481		GSM1523982	1.098667788
TCGA.HF.7132.01	-0.027480578		GSM1523983	-0.221713724
TCGA.VQ.A8E3.01	-0.033545444		GSM1523984	0.644551828
TCGA.CG.5732.01	-0.034565313		GSM1523985	-0.174976514
TCGA.BR.6707.01	-0.036005333		GSM1523986	0.623345167
TCGA.BR.A4J1.01	-0.036477445		GSM1523987	0.323145193
TCGA.CG.4444.01	-0.038061187		GSM1523988	1.344388675
TCGA.BR.6455.01	-0.039082975		GSM1523989	0.839768792
TCGA.SW.A7EA.01	-0.041226037		GSM1523990	0.43372957
TCGA.ZA.A8F6.01	-0.0434896		GSM1523991	0.858014843
TCGA.BR.8077.01	-0.050378343		GSM1523992	0.269698863
TCGA.CG.4305.01	-0.066283681		GSM1523993	0.202975644
TCGA.D7.A4Z0.01	-0.067558666		GSM1523994	0.15556045
TCGA.D7.8576.01	-0.068325668		GSM1523995	0.301748864
TCGA.IN.7808.01	-0.073303698		GSM1523996	0.756600915
TCGA.BR.7704.01	-0.077979603		GSM1523997	-0.641232866
TCGA.BR.4267.01	-0.083098224		GSM1523998	-0.727293451
TCGA.CD.5800.01	-0.084688482		GSM1523999	-0.439654417
TCGA.EQ.8122.01	-0.086067907		GSM1524000	0.476842304
TCGA.VQ.A8DV.01	-0.087986913		GSM1524001	-0.331692677
TCGA.BR.4357.01	-0.088600465		GSM1524002	-0.587374313
TCGA.BR.8687.01	-0.088906548		GSM1524003	-0.841032603
TCGA.D7.A74A.01	-0.096903949		GSM1524004	-0.020237489
TCGA.BR.7707.01	-0.102408595		GSM1524005	-0.716887253
TCGA.B7.A5TI.01	-0.11173483		GSM1524006	1.087677143
TCGA.D7.6525.01	-0.11408583		GSM1524007	0.088848849
TCGA.BR.8484.01	-0.126716431		GSM1524008	-0.508528256
TCGA.KB.A6F7.01	-0.129602405		GSM1524009	1.023411165
TCGA.D7.6526.01	-0.139001585		GSM1524010	1.127355989
TCGA.VQ.A91D.01	-0.144050234		GSM1524011	-0.356950274
TCGA.D7.A4YU.01	-0.14520425		GSM1524012	-0.663635712
TCGA.BR.7716.01	-0.147283907		GSM1524013	-0.369974718
TCGA.F1.A448.01	-0.155206539		GSM1524014	-0.35548575
TCGA.VQ.A8DT.01	-0.160729814		GSM1524015	-0.647538417
TCGA.HU.A4GN.01	-0.161398219		GSM1524016	-0.197177418
TCGA.BR.6453.01	-0.184990751		GSM1524017	-0.152154275
TCGA.HU.A4GC.01	-0.202408054		GSM1524018	-1.00530953
TCGA.CD.8533.01	-0.203299619		GSM1524019	-0.075723629
TCGA.CG.4465.01	-0.206205498		GSM1524020	-0.210271712
TCGA.BR.6801.01	-0.211854725		GSM1524021	0.340052522
TCGA.VQ.A94R.01	-0.214353731		GSM1524022	1.102463468
TCGA.BR.7722.01	-0.220005313		GSM1524023	-0.104076014
TCGA.CD.8535.01	-0.223849324		GSM1524024	0.050627067
TCGA.CD.8527.01	-0.231121771		GSM1524025	0.240859343
TCGA.HU.A4GP.01	-0.236632925		GSM1524026	0.917904191
TCGA.CG.4460.01	-0.238368485		GSM1524027	0.31253776
TCGA.BR.4371.01	-0.244042581		GSM1524028	-0.456328152
TCGA.HU.A4H8.01	-0.245324909		GSM1524029	1.11052847
TCGA.RD.A8N5.01	-0.246296764		GSM1524030	1.277975923
TCGA.BR.8483.01	-0.261323444		GSM1524031	-0.557017818
TCGA.HU.A4GH.01	-0.264030356		GSM1524032	0.230732834
TCGA.VQ.A923.01	-0.266699261		GSM1524033	-0.487938212
TCGA.CG.4441.01	-0.269871536		GSM1524034	0.679104499
TCGA.RD.A8N1.01	-0.280578124		GSM1524035	0.8474193
TCGA.BR.4294.01	-0.286546498		GSM1524036	-0.07365985
TCGA.IN.AB1X.01	-0.291404971		GSM1524037	0.964628864
TCGA.HU.A4GX.01	-0.314262473		GSM1524038	-0.360019015
TCGA.BR.8486.01	-0.31500733		GSM1524039	0.970309685
TCGA.RD.A8MV.01	-0.317083897		GSM1524040	-0.299295792
TCGA.BR.8382.01	-0.319336896		GSM1524041	0.308791752
TCGA.VQ.A8PE.01	-0.32667427		GSM1524042	-0.043735086
TCGA.BR.7851.01	-0.326840804		GSM1524043	-0.809741095
TCGA.BR.6452.01	-0.328265339		GSM1524044	0.98751096
TCGA.VQ.A91Z.01	-0.331671906		GSM1524045	-0.360437523
TCGA.VQ.A91A.01	-0.34743937		GSM1524046	1.162628634
TCGA.BR.8373.01	-0.34840276		GSM1524047	0.151482853
TCGA.D7.5577.01	-0.350569182		GSM1524048	0.70740422
TCGA.CG.5723.01	-0.352537733		GSM1524049	0.853537103
TCGA.CG.4443.01	-0.353512254		GSM1524050	-0.616292258
TCGA.BR.A452.01	-0.372238665		GSM1524051	-0.025072996
TCGA.BR.6852.01	-0.38299123		GSM1524052	1.146141553
TCGA.F1.A72C.01	-0.38538242		GSM1524053	-0.631731698
TCGA.CD.5799.01	-0.386682348		GSM1524054	-0.759192235
TCGA.D7.6817.01	-0.39705415		GSM1524055	0.267472661
TCGA.IN.A6RJ.01	-0.402693087		GSM1524056	-0.653668306
TCGA.BR.6565.01	-0.411934839		GSM1524057	1.239514282
TCGA.D7.6528.01	-0.418894236		GSM1524058	0.301606712
TCGA.BR.8680.01	-0.422470873		GSM1524059	1.062492124
TCGA.B7.A5TJ.01	-0.427325527		GSM1524060	-0.719737844
TCGA.HU.A4H6.01	-0.430223032		GSM1524061	-0.938541755
TCGA.VQ.A924.01	-0.434233542		GSM1524062	1.219447481
TCGA.CD.8529.01	-0.443557746		GSM1524068	0.136517345
TCGA.B7.5816.01	-0.456494808		GSM1524069	-0.585512386
TCGA.BR.6454.01	-0.462213328		GSM1524070	0.059454642
TCGA.VQ.A91X.01	-0.463308518		GSM1524071	-0.08381257
TCGA.HU.8249.01	-0.467588538		GSM1524072	0.513753769
TCGA.D7.A6F2.01	-0.471142652
TCGA.BR.A4CS.01	-0.471806555
TCGA.HU.A4H4.01	-0.474453688
TCGA.VQ.A8PH.01	-0.47549491
TCGA.VQ.A8PO.01	-0.47748533
TCGA.BR.4257.01	-0.481984732
TCGA.F1.6874.01	-0.482580897
TCGA.VQ.A8E7.01	-0.499518301
TCGA.BR.6709.01	-0.501219725
TCGA.BR.8078.01	-0.504945898
TCGA.VQ.AA6J.01	-0.51192413
TCGA.D7.8573.01	-0.514982276
TCGA.CG.5717.01	-0.515633717
TCGA.BR.4292.01	-0.524711344
TCGA.BR.8678.01	-0.527827695
TCGA.D7.A6EZ.01	-0.530458241
TCGA.CD.A4MJ.01	-0.533873132
TCGA.VQ.AA6F.01	-0.536492009
TCGA.BR.8372.01	-0.538376504
TCGA.D7.5578.01	-0.555044627
TCGA.VQ.A92D.01	-0.555216948
TCGA.CG.5718.01	-0.565375373
TCGA.BR.8368.01	-0.569303576
TCGA.IN.A6RI.01	-0.573799604
TCGA.BR.A4QM.01	-0.577868957
TCGA.R5.A805.01	-0.580916128
TCGA.VQ.A8PB.01	-0.594125424
TCGA.D7.6815.01	-0.603972128
TCGA.CG.5722.01	-0.610047449
TCGA.HU.8602.01	-0.617101315
TCGA.3M.AB46.01	-0.617808232
TCGA.VQ.AA6D.01	-0.620646848
TCGA.BR.6566.01	-0.626098321
TCGA.BR.8676.01	-0.63941989
TCGA.BR.6802.01	-0.642284727
TCGA.HU.A4G6.01	-0.64433737
TCGA.HU.A4H3.01	-0.64689787
TCGA.VQ.AA6A.01	-0.660141644
TCGA.HF.7133.01	-0.667038744
TCGA.CG.5720.01	-0.668446329
TCGA.D7.6519.01	-0.680870445
TCGA.D7.6822.01	-0.681380204
TCGA.VQ.AA6I.01	-0.702201069
TCGA.HU.8610.01	-0.720785056
TCGA.CG.5726.01	-0.72204514
TCGA.FP.8099.01	-0.728126094
TCGA.BR.7703.01	-0.729816524
TCGA.VQ.AA68.01	-0.730201865
TCGA.FP.7829.01	-0.739941534
TCGA.IN.A7NR.01	-0.753242295
TCGA.R5.A7ZE.01	-0.756365264
TCGA.HU.A4G3.01	-0.760845938
TCGA.VQ.A94T.01	-0.770354855
TCGA.VQ.A91S.01	-0.777126894
TCGA.CG.5716.01	-0.778918433
TCGA.VQ.A8PP.01	-0.815045681
TCGA.EQ.A4SO.01	-0.816545339
TCGA.D7.A4YX.01	-0.817531409
TCGA.HU.A4G2.01	-0.820991667
TCGA.D7.A4YT.01	-0.822553013
TCGA.CG.4437.01	-0.823910344
TCGA.FP.A4BE.01	-0.834669103
TCGA.HU.A4H2.01	-0.849680749
TCGA.F1.6875.01	-0.856642128
TCGA.FP.8211.01	-0.86477362
TCGA.R5.A7ZR.01	-0.872178333
TCGA.CD.8528.01	-0.885873505
TCGA.VQ.A925.01	-0.903628739
TCGA.VQ.A91K.01	-0.90501761
TCGA.CG.5725.01	-0.923181392
TCGA.HU.A4H5.01	-0.939851598
TCGA.BR.A4PF.01	-0.950799798
TCGA.HU.8238.01	-0.957277786
TCGA.HU.A4HD.01	-0.979780658
TCGA.HU.A4GF.01	-0.988112235
TCGA.BR.A4PE.01	-1.008236647
TCGA.HF.7131.01	-1.014350441
TCGA.CG.4436.01	-1.023162552
TCGA.HU.A4G8.01	-1.026056479
TCGA.RD.A7BT.01	-1.02815654
TCGA.VQ.A91V.01	-1.035492109
TCGA.IN.A6RS.01	-1.052832882
TCGA.VQ.AA6B.01	-1.060716313
TCGA.VQ.A91N.01	-1.094979437
TCGA.FP.A8CX.01	-1.098190267
TCGA.BR.6710.01	-1.099123338
TCGA.VQ.A8E0.01	-1.109726085
TCGA.D7.A6EV.01	-1.157278385
TCGA.HU.A4GU.01	-1.159489908
TCGA.VQ.A91W.01	-1.162843341
TCGA.HF.7134.01	-1.167193673
TCGA.VQ.A91E.01	-1.16941384
TCGA.VQ.AA69.01	-1.178541638
TCGA.D7.6820.01	-1.204691221
TCGA.CG.4469.01	-1.210522594
TCGA.HU.A4GT.01	-1.211815079
TCGA.B7.5818.01	-1.213299339
TCGA.VQ.A8PU.01	-1.218455414
TCGA.KB.A93H.01	-1.246735875
TCGA.VQ.A8P2.01	-1.260616065
TCGA.KB.A93J.01	-1.299424111
TCGA.CG.5734.01	-1.302189721
TCGA.VQ.AA6G.01	-1.309586984
TCGA.HU.A4H0.01	-1.314310099
TCGA.IN.A6RO.01	-1.316719043
TCGA.HU.8608.01	-1.354008869
TCGA.F1.6177.01	-1.408989745
TCGA.BR.4280.01	-1.448952826
TCGA.R5.A7ZI.01	-1.471443381
TCGA.VQ.A91U.01	-1.553132467
TCGA.VQ.A8PX.01	-1.75276771
TCGA.HF.A5NB.01	-1.820643905
TCGA.HU.8244.01	-1.964539491
TCGA.HU.A4G9.01	-2.086959745
