# Supplementary material for: A risk score model with five long non-coding RNAs for predicting prognosis in gastric cancer: an integrated analysis combining TCGA and GEO datasets
Source: PeerJ. 2021 Feb 9;9:e10556. doi: 10.7717/peerj.10556 (PMC7879943; doi:10.7717/peerj.10556)
Supplement: Supplemental Information 7 [file peerj-09-10556-s007.csv]

gene
ENSG00000013441.15
ENSG00000059588.9
ENSG00000064607.16
ENSG00000075292.18
ENSG00000079134.11
ENSG00000082898.16
ENSG00000089048.14
ENSG00000100288.19
ENSG00000100583.4
ENSG00000100941.8
ENSG00000101104.12
ENSG00000101343.14
ENSG00000101391.20
ENSG00000107938.17
ENSG00000108651.9
ENSG00000108848.15
ENSG00000112159.11
ENSG00000113360.16
ENSG00000116127.17
ENSG00000116560.10
ENSG00000117616.17
ENSG00000119707.13
ENSG00000119760.15
ENSG00000120458.9
ENSG00000122481.16
ENSG00000122970.15
ENSG00000125351.10
ENSG00000128829.11
ENSG00000130684.13
ENSG00000131051.20
ENSG00000132485.12
ENSG00000134186.11
ENSG00000138398.15
ENSG00000143748.17
ENSG00000148399.11
ENSG00000157578.13
ENSG00000157796.17
ENSG00000158417.10
ENSG00000159086.14
ENSG00000160298.17
ENSG00000162664.16
ENSG00000163214.20
ENSG00000163482.11
ENSG00000167524.14
ENSG00000169914.5
ENSG00000171456.16
ENSG00000173588.14
ENSG00000174529.7
ENSG00000175455.14
ENSG00000176444.18
ENSG00000178338.10
ENSG00000184465.15
ENSG00000184786.5
ENSG00000184925.11
ENSG00000185658.13
ENSG00000196455.7
ENSG00000204149.9
ENSG00000204842.14
ENSG00000205581.10
ENSG00000221886.3
ENSG00000221944.4
ENSG00000228486.9
ENSG00000256525.6
ENSG00000258472.8
ENSG00000258890.6
ENSG00000280433.1
ENSG00000004799.7
ENSG00000013297.10
ENSG00000038295.7
ENSG00000067113.16
ENSG00000072657.8
ENSG00000077092.18
ENSG00000082175.14
ENSG00000100626.16
ENSG00000101098.12
ENSG00000101938.14
ENSG00000106018.13
ENSG00000109339.18
ENSG00000112936.18
ENSG00000112964.13
ENSG00000113209.8
ENSG00000115353.10
ENSG00000118432.12
ENSG00000124212.5
ENSG00000131831.17
ENSG00000132840.9
ENSG00000133401.15
ENSG00000134533.6
ENSG00000134769.21
ENSG00000135299.16
ENSG00000137766.16
ENSG00000139910.19
ENSG00000141338.13
ENSG00000144218.18
ENSG00000144229.11
ENSG00000144642.20
ENSG00000144712.11
ENSG00000145362.16
ENSG00000145777.14
ENSG00000146151.12
ENSG00000149575.5
ENSG00000150627.15
ENSG00000151892.14
ENSG00000152092.15
ENSG00000152217.16
ENSG00000154080.12
ENSG00000154262.12
ENSG00000154678.16
ENSG00000156486.7
ENSG00000162267.12
ENSG00000162373.12
ENSG00000163145.12
ENSG00000163239.12
ENSG00000164128.6
ENSG00000164197.11
ENSG00000165495.15
ENSG00000166292.11
ENSG00000168077.13
ENSG00000168079.16
ENSG00000168309.16
ENSG00000173175.14
ENSG00000175785.12
ENSG00000176399.3
ENSG00000177098.8
ENSG00000180660.7
ENSG00000181234.9
ENSG00000182103.4
ENSG00000182263.13
ENSG00000182836.9
ENSG00000184005.10
ENSG00000185432.11
ENSG00000189058.8
ENSG00000189369.8
ENSG00000196090.12
ENSG00000196109.6
ENSG00000196616.12
ENSG00000204065.2
ENSG00000088808.16
ENSG00000121716.18
ENSG00000135637.13
ENSG00000138834.12
ENSG00000140400.14
ENSG00000146067.15
ENSG00000197774.12
ENSG00000197976.10
ENSG00000205238.9
ENSG00000228727.8
ENSG00000274808.4
ENSG00000000971.15
ENSG00000004142.11
ENSG00000004455.16
ENSG00000004776.11
ENSG00000004846.16
ENSG00000005022.5
ENSG00000005102.12
ENSG00000005108.15
ENSG00000005189.19
ENSG00000005243.9
ENSG00000005249.12
ENSG00000006016.10
ENSG00000006128.11
ENSG00000006432.15
ENSG00000006625.17
ENSG00000006634.7
ENSG00000006638.11
ENSG00000007237.18
ENSG00000007312.12
ENSG00000007376.7
ENSG00000007968.6
ENSG00000008256.15
ENSG00000008277.14
ENSG00000008311.14
ENSG00000008710.17
ENSG00000008838.17
ENSG00000009694.13
ENSG00000009790.14
ENSG00000010165.19
ENSG00000010256.10
ENSG00000010295.19
ENSG00000010319.6
ENSG00000010327.10
ENSG00000010404.17
ENSG00000010671.15
ENSG00000010810.17
ENSG00000010818.8
ENSG00000010932.15
ENSG00000011009.10
ENSG00000011028.13
ENSG00000011105.11
ENSG00000011201.10
ENSG00000011260.13
ENSG00000011304.16
ENSG00000011426.10
ENSG00000011465.16
ENSG00000011523.13
ENSG00000011600.11
ENSG00000012124.14
ENSG00000012660.13
ENSG00000012822.15
ENSG00000013016.14
ENSG00000013293.5
ENSG00000013306.15
ENSG00000013619.13
ENSG00000013810.18
ENSG00000014138.8
ENSG00000014164.6
ENSG00000015475.18
ENSG00000015592.16
ENSG00000016082.14
ENSG00000017427.15
ENSG00000018236.14
ENSG00000018408.14
ENSG00000018625.14
ENSG00000018869.16
ENSG00000019144.16
ENSG00000019549.8
ENSG00000019991.15
ENSG00000020181.17
ENSG00000020577.13
ENSG00000021645.17
ENSG00000022267.16
ENSG00000023902.13
ENSG00000024422.11
ENSG00000024526.16
ENSG00000025423.11
ENSG00000025772.7
ENSG00000026025.13
ENSG00000026559.13
ENSG00000026652.13
ENSG00000027075.13
ENSG00000028277.20
ENSG00000030304.12
ENSG00000031003.10
ENSG00000031081.10
ENSG00000032389.12
ENSG00000033122.18
ENSG00000034971.14
ENSG00000035141.7
ENSG00000035403.16
ENSG00000035499.12
ENSG00000035862.12
ENSG00000036530.8
ENSG00000037042.8
ENSG00000037474.14
ENSG00000038210.12
ENSG00000038382.17
ENSG00000038427.15
ENSG00000038945.14
ENSG00000039068.18
ENSG00000039523.17
ENSG00000039560.13
ENSG00000040731.10
ENSG00000041982.14
ENSG00000044459.14
ENSG00000044524.10
ENSG00000044574.7
ENSG00000046653.14
ENSG00000046889.18
ENSG00000047644.17
ENSG00000047648.21
ENSG00000047849.21
ENSG00000048162.19
ENSG00000048342.15
ENSG00000048471.13
ENSG00000048540.14
ENSG00000048740.17
ENSG00000049192.14
ENSG00000049323.15
ENSG00000049540.16
ENSG00000050030.13
ENSG00000050165.17
ENSG00000050628.20
ENSG00000051128.18
ENSG00000051180.16
ENSG00000051341.13
ENSG00000051596.9
ENSG00000053254.15
ENSG00000053328.8
ENSG00000053372.4
ENSG00000053438.8
ENSG00000053702.14
ENSG00000054356.13
ENSG00000054803.3
ENSG00000054938.15
ENSG00000055118.14
ENSG00000055211.12
ENSG00000055813.5
ENSG00000056487.15
ENSG00000057019.15
ENSG00000058091.16
ENSG00000058272.15
ENSG00000058668.14
ENSG00000058804.11
ENSG00000058866.14
ENSG00000059758.7
ENSG00000059915.16
ENSG00000061337.15
ENSG00000061455.10
ENSG00000061918.12
ENSG00000062822.12
ENSG00000064205.10
ENSG00000064300.8
ENSG00000064309.14
ENSG00000064886.13
ENSG00000064989.12
ENSG00000065320.8
ENSG00000065325.12
ENSG00000065328.16
ENSG00000065413.16
ENSG00000065534.18
ENSG00000065609.14
ENSG00000065911.11
ENSG00000066056.13
ENSG00000066279.16
ENSG00000066382.16
ENSG00000066629.16
ENSG00000066933.15
ENSG00000067445.20
ENSG00000067606.15
ENSG00000067704.9
ENSG00000067798.13
ENSG00000067840.12
ENSG00000067842.17
ENSG00000068120.14
ENSG00000068305.17
ENSG00000068383.18
ENSG00000068489.12
ENSG00000068615.16
ENSG00000068697.6
ENSG00000068781.20
ENSG00000068831.18
ENSG00000068976.13
ENSG00000069020.18
ENSG00000069122.18
ENSG00000069431.10
ENSG00000069535.13
ENSG00000069667.15
ENSG00000069702.10
ENSG00000069966.18
ENSG00000070193.4
ENSG00000070404.9
ENSG00000070778.12
ENSG00000070808.15
ENSG00000071205.11
ENSG00000071242.11
ENSG00000071246.10
ENSG00000071282.11
ENSG00000071539.13
ENSG00000071967.11
ENSG00000071991.8
ENSG00000072110.13
ENSG00000072133.10
ENSG00000072163.18
ENSG00000072195.14
ENSG00000072274.12
ENSG00000072571.19
ENSG00000072694.18
ENSG00000072832.14
ENSG00000072840.12
ENSG00000072952.18
ENSG00000073111.13
ENSG00000073146.15
ENSG00000073350.13
ENSG00000073578.16
ENSG00000073711.10
ENSG00000073712.13
ENSG00000073910.19
ENSG00000074047.20
ENSG00000074527.11
ENSG00000074590.13
ENSG00000074657.13
ENSG00000075035.9
ENSG00000075073.14
ENSG00000075188.8
ENSG00000075213.10
ENSG00000075218.18
ENSG00000075223.13
ENSG00000075340.22
ENSG00000075702.16
ENSG00000075884.12
ENSG00000076067.11
ENSG00000076382.16
ENSG00000076555.15
ENSG00000076604.14
ENSG00000076706.14
ENSG00000076826.9
ENSG00000076944.14
ENSG00000077152.9
ENSG00000077157.20
ENSG00000077264.14
ENSG00000077279.16
ENSG00000077522.12
ENSG00000077616.10
ENSG00000077782.19
ENSG00000077942.17
ENSG00000077943.7
ENSG00000078018.19
ENSG00000078053.16
ENSG00000078098.13
ENSG00000078295.15
ENSG00000078549.14
ENSG00000078596.10
ENSG00000078687.16
ENSG00000079102.16
ENSG00000079150.17
ENSG00000079156.16
ENSG00000079257.7
ENSG00000079308.16
ENSG00000079616.12
ENSG00000079691.16
ENSG00000079841.18
ENSG00000079931.14
ENSG00000080166.15
ENSG00000080224.17
ENSG00000080503.19
ENSG00000080561.13
ENSG00000080644.15
ENSG00000080822.16
ENSG00000080986.12
ENSG00000081052.11
ENSG00000081087.14
ENSG00000081148.11
ENSG00000081189.13
ENSG00000081760.16
ENSG00000081818.3
ENSG00000081853.14
ENSG00000082014.16
ENSG00000082074.15
ENSG00000082196.20
ENSG00000082293.12
ENSG00000082397.15
ENSG00000082482.13
ENSG00000082497.11
ENSG00000083290.19
ENSG00000083814.12
ENSG00000084636.17
ENSG00000084731.13
ENSG00000085265.10
ENSG00000085563.14
ENSG00000085760.14
ENSG00000085840.12
ENSG00000085999.11
ENSG00000086289.11
ENSG00000086730.16
ENSG00000086991.12
ENSG00000087087.18
ENSG00000087116.13
ENSG00000087245.12
ENSG00000087258.13
ENSG00000087269.15
ENSG00000087274.16
ENSG00000087303.16
ENSG00000087448.9
ENSG00000087494.15
ENSG00000087586.17
ENSG00000088320.3
ENSG00000088325.15
ENSG00000088538.12
ENSG00000088543.14
ENSG00000088854.12
ENSG00000088881.20
ENSG00000088882.7
ENSG00000089041.16
ENSG00000089250.18
ENSG00000089685.14
ENSG00000090006.17
ENSG00000090238.11
ENSG00000090539.15
ENSG00000090554.12
ENSG00000090889.11
ENSG00000090975.12
ENSG00000091181.19
ENSG00000091436.16
ENSG00000091482.5
ENSG00000091483.6
ENSG00000091592.15
ENSG00000091651.8
ENSG00000091656.15
ENSG00000091831.21
ENSG00000091972.18
ENSG00000091986.15
ENSG00000092009.10
ENSG00000092051.16
ENSG00000092096.14
ENSG00000092345.13
ENSG00000092841.18
ENSG00000092853.13
ENSG00000092964.16
ENSG00000092969.11
ENSG00000093009.9
ENSG00000093072.15
ENSG00000094804.9
ENSG00000094963.13
ENSG00000095203.14
ENSG00000095370.19
ENSG00000095637.20
ENSG00000095713.13
ENSG00000095794.19
ENSG00000095970.16
ENSG00000096060.14
ENSG00000096063.14
ENSG00000096080.11
ENSG00000096384.19
ENSG00000096433.10
ENSG00000099250.17
ENSG00000099260.10
ENSG00000099365.9
ENSG00000099622.13
ENSG00000099785.10
ENSG00000099800.7
ENSG00000099849.14
ENSG00000099860.8
ENSG00000099864.17
ENSG00000099977.13
ENSG00000099998.17
ENSG00000100027.14
ENSG00000100095.18
ENSG00000100097.11
ENSG00000100100.12
ENSG00000100122.5
ENSG00000100146.16
ENSG00000100154.14
ENSG00000100162.14
ENSG00000100234.11
ENSG00000100243.20
ENSG00000100285.9
ENSG00000100302.6
ENSG00000100304.12
ENSG00000100307.12
ENSG00000100320.22
ENSG00000100321.14
ENSG00000100401.19
ENSG00000100416.12
ENSG00000100448.3
ENSG00000100478.14
ENSG00000100479.12
ENSG00000100505.13
ENSG00000100522.8
ENSG00000100599.15
ENSG00000100628.11
ENSG00000100678.18
ENSG00000100739.10
ENSG00000100749.7
ENSG00000100767.15
ENSG00000100842.12
ENSG00000100934.14
ENSG00000100968.13
ENSG00000100983.9
ENSG00000101003.9
ENSG00000101057.15
ENSG00000101084.16
ENSG00000101134.11
ENSG00000101166.15
ENSG00000101230.5
ENSG00000101265.15
ENSG00000101294.16
ENSG00000101310.14
ENSG00000101331.15
ENSG00000101335.9
ENSG00000101412.12
ENSG00000101425.12
ENSG00000101444.12
ENSG00000101463.5
ENSG00000101605.12
ENSG00000101811.13
ENSG00000101945.16
ENSG00000101955.14
ENSG00000102010.14
ENSG00000102057.9
ENSG00000102100.14
ENSG00000102181.19
ENSG00000102230.13
ENSG00000102265.11
ENSG00000102271.13
ENSG00000102302.7
ENSG00000102349.14
ENSG00000102359.5
ENSG00000102383.13
ENSG00000102384.13
ENSG00000102385.12
ENSG00000102409.9
ENSG00000102452.15
ENSG00000102466.15
ENSG00000102468.10
ENSG00000102539.5
ENSG00000102547.18
ENSG00000102683.7
ENSG00000102781.13
ENSG00000102802.9
ENSG00000102890.14
ENSG00000102935.11
ENSG00000102996.4
ENSG00000103067.11
ENSG00000103145.10
ENSG00000103196.11
ENSG00000103241.6
ENSG00000103326.10
ENSG00000103544.14
ENSG00000103546.18
ENSG00000103647.12
ENSG00000103710.10
ENSG00000103723.12
ENSG00000104043.14
ENSG00000104047.14
ENSG00000104147.8
ENSG00000104177.17
ENSG00000104213.12
ENSG00000104313.17
ENSG00000104324.15
ENSG00000104332.11
ENSG00000104368.17
ENSG00000104415.13
ENSG00000104427.11
ENSG00000104435.13
ENSG00000104447.11
ENSG00000104490.17
ENSG00000104522.15
ENSG00000104722.13
ENSG00000104723.20
ENSG00000104728.15
ENSG00000104738.16
ENSG00000104833.10
ENSG00000104885.17
ENSG00000104886.9
ENSG00000104888.9
ENSG00000104889.4
ENSG00000104894.11
ENSG00000104903.4
ENSG00000104936.17
ENSG00000104967.6
ENSG00000104974.10
ENSG00000105011.8
ENSG00000105137.12
ENSG00000105227.14
ENSG00000105245.9
ENSG00000105270.14
ENSG00000105281.12
ENSG00000105329.9
ENSG00000105383.14
ENSG00000105419.17
ENSG00000105426.14
ENSG00000105472.12
ENSG00000105486.13
ENSG00000105492.15
ENSG00000105499.13
ENSG00000105509.10
ENSG00000105520.10
ENSG00000105538.8
ENSG00000105664.10
ENSG00000105696.8
ENSG00000105711.10
ENSG00000105726.16
ENSG00000105737.9
ENSG00000105784.15
ENSG00000105808.17
ENSG00000105825.11
ENSG00000105894.11
ENSG00000105971.14
ENSG00000105974.11
ENSG00000105996.6
ENSG00000105997.22
ENSG00000106004.4
ENSG00000106034.17
ENSG00000106100.10
ENSG00000106236.3
ENSG00000106333.12
ENSG00000106344.8
ENSG00000106367.13
ENSG00000106462.10
ENSG00000106483.11
ENSG00000106511.5
ENSG00000106538.9
ENSG00000106571.12
ENSG00000106605.10
ENSG00000106624.8
ENSG00000106628.10
ENSG00000106714.17
ENSG00000106771.12
ENSG00000106772.17
ENSG00000106789.12
ENSG00000106799.12
ENSG00000106809.10
ENSG00000106819.11
ENSG00000106823.12
ENSG00000106829.18
ENSG00000106852.15
ENSG00000106952.7
ENSG00000106991.13
ENSG00000107130.9
ENSG00000107165.12
ENSG00000107186.16
ENSG00000107282.7
ENSG00000107317.11
ENSG00000107562.16
ENSG00000107611.14
ENSG00000107719.8
ENSG00000107736.19
ENSG00000107771.15
ENSG00000107796.12
ENSG00000107816.17
ENSG00000107957.16
ENSG00000108001.13
ENSG00000108018.15
ENSG00000108179.13
ENSG00000108231.11
ENSG00000108344.14
ENSG00000108370.15
ENSG00000108381.10
ENSG00000108387.14
ENSG00000108561.8
ENSG00000108604.15
ENSG00000108622.10
ENSG00000108691.9
ENSG00000108797.11
ENSG00000108799.12
ENSG00000108821.13
ENSG00000108823.15
ENSG00000108829.9
ENSG00000108830.9
ENSG00000108852.14
ENSG00000108861.8
ENSG00000108924.13
ENSG00000108950.11
ENSG00000109047.7
ENSG00000109062.9
ENSG00000109099.13
ENSG00000109113.17
ENSG00000109132.6
ENSG00000109436.7
ENSG00000109472.13
ENSG00000109519.12
ENSG00000109534.16
ENSG00000109610.5
ENSG00000109625.18
ENSG00000109680.10
ENSG00000109705.7
ENSG00000109738.10
ENSG00000109790.16
ENSG00000109805.9
ENSG00000109846.7
ENSG00000109906.13
ENSG00000109919.9
ENSG00000109927.9
ENSG00000109944.10
ENSG00000110074.10
ENSG00000110076.18
ENSG00000110077.14
ENSG00000110079.16
ENSG00000110080.18
ENSG00000110104.11
ENSG00000110237.3
ENSG00000110318.13
ENSG00000110324.9
ENSG00000110422.11
ENSG00000110651.11
ENSG00000110786.17
ENSG00000110799.13
ENSG00000110811.19
ENSG00000110852.4
ENSG00000110900.14
ENSG00000110906.12
ENSG00000110921.11
ENSG00000111052.7
ENSG00000111058.7
ENSG00000111077.17
ENSG00000111087.9
ENSG00000111145.7
ENSG00000111206.12
ENSG00000111247.14
ENSG00000111262.4
ENSG00000111269.2
ENSG00000111339.10
ENSG00000111341.9
ENSG00000111404.6
ENSG00000111450.13
ENSG00000111452.12
ENSG00000111602.11
ENSG00000111641.10
ENSG00000111665.11
ENSG00000111669.14
ENSG00000111727.11
ENSG00000111728.10
ENSG00000111752.10
ENSG00000111786.8
ENSG00000111799.20
ENSG00000111817.16
ENSG00000111860.13
ENSG00000111897.6
ENSG00000111913.15
ENSG00000111961.16
ENSG00000112118.17
ENSG00000112137.16
ENSG00000112139.14
ENSG00000112182.14
ENSG00000112183.14
ENSG00000112186.11
ENSG00000112208.11
ENSG00000112210.11
ENSG00000112214.10
ENSG00000112232.8
ENSG00000112276.13
ENSG00000112290.12
ENSG00000112312.9
ENSG00000112319.17
ENSG00000112320.11
ENSG00000112357.12
ENSG00000112425.13
ENSG00000112511.17
ENSG00000112531.16
ENSG00000112541.13
ENSG00000112562.18
ENSG00000112578.9
ENSG00000112619.7
ENSG00000112742.9
ENSG00000112769.18
ENSG00000112799.8
ENSG00000112837.16
ENSG00000112877.7
ENSG00000112984.11
ENSG00000113013.12
ENSG00000113083.12
ENSG00000113088.5
ENSG00000113140.10
ENSG00000113161.15
ENSG00000113205.4
ENSG00000113212.6
ENSG00000113231.13
ENSG00000113248.5
ENSG00000113269.13
ENSG00000113273.15
ENSG00000113296.14
ENSG00000113319.11
ENSG00000113368.11
ENSG00000113369.8
ENSG00000113389.15
ENSG00000113391.16
ENSG00000113396.12
ENSG00000113448.16
ENSG00000113532.12
ENSG00000113578.17
ENSG00000113580.14
ENSG00000113595.14
ENSG00000113621.14
ENSG00000113645.13
ENSG00000113657.12
ENSG00000113721.13
ENSG00000113749.6
ENSG00000113916.17
ENSG00000114200.9
ENSG00000114353.16
ENSG00000114395.10
ENSG00000114450.9
ENSG00000114491.13
ENSG00000114686.8
ENSG00000114698.14
ENSG00000114767.6
ENSG00000114790.12
ENSG00000114853.13
ENSG00000114859.14
ENSG00000114923.16
ENSG00000114948.12
ENSG00000115009.11
ENSG00000115138.10
ENSG00000115163.14
ENSG00000115233.11
ENSG00000115241.10
ENSG00000115252.18
ENSG00000115275.11
ENSG00000115295.19
ENSG00000115307.16
ENSG00000115310.17
ENSG00000115318.11
ENSG00000115355.15
ENSG00000115380.18
ENSG00000115414.18
ENSG00000115461.4
ENSG00000115468.11
ENSG00000115526.10
ENSG00000115541.10
ENSG00000115556.13
ENSG00000115593.14
ENSG00000115594.11
ENSG00000115665.8
ENSG00000115705.20
ENSG00000115761.15
ENSG00000115840.13
ENSG00000115841.19
ENSG00000115896.15
ENSG00000115935.16
ENSG00000115993.11
ENSG00000116106.11
ENSG00000116132.11
ENSG00000116133.11
ENSG00000116141.15
ENSG00000116147.16
ENSG00000116157.5
ENSG00000116194.12
ENSG00000116221.15
ENSG00000116455.13
ENSG00000116473.14
ENSG00000116678.18
ENSG00000116690.11
ENSG00000116729.13
ENSG00000116731.22
ENSG00000116741.7
ENSG00000116750.13
ENSG00000116774.11
ENSG00000116871.15
ENSG00000116962.14
ENSG00000116981.3
ENSG00000116983.12
ENSG00000117020.16
ENSG00000117069.14
ENSG00000117091.9
ENSG00000117114.19
ENSG00000117122.13
ENSG00000117152.13
ENSG00000117154.11
ENSG00000117245.12
ENSG00000117308.14
ENSG00000117395.10
ENSG00000117399.13
ENSG00000117410.13
ENSG00000117425.13
ENSG00000117448.13
ENSG00000117480.15
ENSG00000117519.15
ENSG00000117569.18
ENSG00000117586.10
ENSG00000117593.9
ENSG00000117594.9
ENSG00000117600.12
ENSG00000117643.14
ENSG00000117650.12
ENSG00000117724.12
ENSG00000118160.13
ENSG00000118193.11
ENSG00000118257.16
ENSG00000118263.14
ENSG00000118292.8
ENSG00000118402.5
ENSG00000118407.14
ENSG00000118473.21
ENSG00000118495.18
ENSG00000118496.4
ENSG00000118518.15
ENSG00000118523.5
ENSG00000118526.6
ENSG00000118596.11
ENSG00000118705.16
ENSG00000118729.11
ENSG00000118762.7
ENSG00000118922.16
ENSG00000118946.11
ENSG00000119138.4
ENSG00000119147.9
ENSG00000119242.8
ENSG00000119333.11
ENSG00000119411.10
ENSG00000119431.9
ENSG00000119508.17
ENSG00000119636.15
ENSG00000119681.11
ENSG00000119699.7
ENSG00000119714.10
ENSG00000119729.10
ENSG00000119771.14
ENSG00000119801.12
ENSG00000119865.8
ENSG00000119888.10
ENSG00000119900.7
ENSG00000119922.8
ENSG00000119938.8
ENSG00000120053.10
ENSG00000120129.5
ENSG00000120156.20
ENSG00000120279.6
ENSG00000120280.5
ENSG00000120324.6
ENSG00000120328.6
ENSG00000120332.15
ENSG00000120437.8
ENSG00000120457.11
ENSG00000120594.16
ENSG00000120645.11
ENSG00000120658.12
ENSG00000120693.13
ENSG00000120708.16
ENSG00000120729.9
ENSG00000120820.12
ENSG00000121005.8
ENSG00000121067.17
ENSG00000121073.13
ENSG00000121152.9
ENSG00000121211.7
ENSG00000121236.19
ENSG00000121297.6
ENSG00000121361.3
ENSG00000121413.12
ENSG00000121440.14
ENSG00000121577.13
ENSG00000121621.6
ENSG00000121671.11
ENSG00000121769.7
ENSG00000121807.5
ENSG00000121871.3
ENSG00000121898.12
ENSG00000121966.6
ENSG00000122025.14
ENSG00000122176.10
ENSG00000122224.17
ENSG00000122367.19
ENSG00000122420.9
ENSG00000122545.17
ENSG00000122566.20
ENSG00000122585.7
ENSG00000122641.9
ENSG00000122679.8
ENSG00000122691.12
ENSG00000122694.15
ENSG00000122707.11
ENSG00000122733.12
ENSG00000122786.19
ENSG00000122824.10
ENSG00000122862.4
ENSG00000122863.5
ENSG00000122870.11
ENSG00000122877.13
ENSG00000122952.16
ENSG00000122986.13
ENSG00000123091.4
ENSG00000123094.15
ENSG00000123095.5
ENSG00000123096.11
ENSG00000123119.11
ENSG00000123136.14
ENSG00000123243.14
ENSG00000123338.12
ENSG00000123342.15
ENSG00000123360.11
ENSG00000123411.14
ENSG00000123473.15
ENSG00000123485.11
ENSG00000123500.9
ENSG00000123560.13
ENSG00000123570.3
ENSG00000123572.16
ENSG00000123975.4
ENSG00000124006.14
ENSG00000124019.9
ENSG00000124067.16
ENSG00000124191.17
ENSG00000124207.16
ENSG00000124302.12
ENSG00000124440.15
ENSG00000124491.15
ENSG00000124562.9
ENSG00000124596.16
ENSG00000124688.13
ENSG00000124749.16
ENSG00000124788.17
ENSG00000124942.13
ENSG00000125319.14
ENSG00000125355.15
ENSG00000125454.11
ENSG00000125503.12
ENSG00000125510.15
ENSG00000125675.17
ENSG00000125730.16
ENSG00000125810.9
ENSG00000125835.17
ENSG00000125851.9
ENSG00000125868.15
ENSG00000125869.9
ENSG00000125878.5
ENSG00000125912.10
ENSG00000125945.14
ENSG00000125965.8
ENSG00000126010.5
ENSG00000126091.19
ENSG00000126264.9
ENSG00000126458.3
ENSG00000126500.3
ENSG00000126522.16
ENSG00000126602.10
ENSG00000126603.8
ENSG00000126785.12
ENSG00000126787.12
ENSG00000126803.9
ENSG00000126860.11
ENSG00000126861.4
ENSG00000126895.13
ENSG00000126947.11
ENSG00000126950.7
ENSG00000127083.7
ENSG00000127329.14
ENSG00000127377.8
ENSG00000127423.10
ENSG00000127472.10
ENSG00000127564.16
ENSG00000127586.16
ENSG00000127603.23
ENSG00000127743.5
ENSG00000127837.9
ENSG00000127838.13
ENSG00000127884.4
ENSG00000127903.13
ENSG00000127920.5
ENSG00000127946.16
ENSG00000127951.5
ENSG00000127954.12
ENSG00000127955.15
ENSG00000127990.15
ENSG00000128050.8
ENSG00000128059.8
ENSG00000128274.15
ENSG00000128311.13
ENSG00000128482.15
ENSG00000128512.19
ENSG00000128573.22
ENSG00000128591.15
ENSG00000128596.16
ENSG00000128602.9
ENSG00000128606.12
ENSG00000128656.13
ENSG00000128739.20
ENSG00000128791.11
ENSG00000128805.14
ENSG00000128815.17
ENSG00000128849.10
ENSG00000128872.9
ENSG00000128881.16
ENSG00000128923.10
ENSG00000128944.13
ENSG00000129009.12
ENSG00000129038.15
ENSG00000129116.17
ENSG00000129173.12
ENSG00000129194.7
ENSG00000129244.8
ENSG00000129354.11
ENSG00000129467.13
ENSG00000129472.12
ENSG00000129596.4
ENSG00000129675.15
ENSG00000129680.15
ENSG00000129682.13
ENSG00000129810.14
ENSG00000129993.14
ENSG00000130032.15
ENSG00000130037.4
ENSG00000130052.13
ENSG00000130176.7
ENSG00000130204.12
ENSG00000130224.14
ENSG00000130226.16
ENSG00000130307.11
ENSG00000130520.10
ENSG00000130558.18
ENSG00000130592.13
ENSG00000130595.16
ENSG00000130635.15
ENSG00000130643.8
ENSG00000130695.13
ENSG00000130734.9
ENSG00000130755.12
ENSG00000130762.14
ENSG00000130775.15
ENSG00000130779.19
ENSG00000130810.19
ENSG00000130822.15
ENSG00000130826.15
ENSG00000130830.14
ENSG00000130844.16
ENSG00000130935.9
ENSG00000131016.16
ENSG00000131018.22
ENSG00000131080.14
ENSG00000131097.6
ENSG00000131153.8
ENSG00000131171.12
ENSG00000131242.15
ENSG00000131370.15
ENSG00000131378.13
ENSG00000131386.17
ENSG00000131435.12
ENSG00000131459.12
ENSG00000131471.6
ENSG00000131477.10
ENSG00000131591.17
ENSG00000131634.13
ENSG00000131668.13
ENSG00000131711.14
ENSG00000131730.15
ENSG00000131747.14
ENSG00000131828.13
ENSG00000131844.15
ENSG00000131876.16
ENSG00000132031.12
ENSG00000132185.16
ENSG00000132254.12
ENSG00000132274.15
ENSG00000132305.20
ENSG00000132321.16
ENSG00000132361.16
ENSG00000132386.10
ENSG00000132436.11
ENSG00000132463.13
ENSG00000132514.13
ENSG00000132535.18
ENSG00000132554.19
ENSG00000132561.13
ENSG00000132563.15
ENSG00000132591.11
ENSG00000132622.10
ENSG00000132623.15
ENSG00000132639.12
ENSG00000132646.10
ENSG00000132698.13
ENSG00000132718.8
ENSG00000132768.13
ENSG00000132821.11
ENSG00000132837.14
ENSG00000132872.11
ENSG00000132932.16
ENSG00000132938.18
ENSG00000132970.12
ENSG00000133026.12
ENSG00000133069.14
ENSG00000133083.14
ENSG00000133101.9
ENSG00000133104.12
ENSG00000133107.14
ENSG00000133110.14
ENSG00000133116.7
ENSG00000133119.12
ENSG00000133121.20
ENSG00000133142.17
ENSG00000133246.11
ENSG00000133256.12
ENSG00000133392.16
ENSG00000133561.15
ENSG00000133574.9
ENSG00000133687.15
ENSG00000133800.8
ENSG00000133816.13
ENSG00000133874.1
ENSG00000133878.8
ENSG00000133895.14
ENSG00000134020.7
ENSG00000134030.13
ENSG00000134057.14
ENSG00000134121.9
ENSG00000134198.9
ENSG00000134201.10
ENSG00000134207.14
ENSG00000134222.16
ENSG00000134245.17
ENSG00000134250.17
ENSG00000134259.3
ENSG00000134352.19
ENSG00000134369.15
ENSG00000134443.9
ENSG00000134516.15
ENSG00000134532.15
ENSG00000134548.9
ENSG00000134590.13
ENSG00000134690.10
ENSG00000134709.10
ENSG00000134775.15
ENSG00000134853.11
ENSG00000134871.17
ENSG00000134874.17
ENSG00000134917.9
ENSG00000134954.14
ENSG00000134986.13
ENSG00000135074.15
ENSG00000135144.7
ENSG00000135205.14
ENSG00000135218.17
ENSG00000135272.9
ENSG00000135298.13
ENSG00000135333.13
ENSG00000135338.13
ENSG00000135363.11
ENSG00000135365.15
ENSG00000135406.13
ENSG00000135424.15
ENSG00000135426.14
ENSG00000135447.16
ENSG00000135451.12
ENSG00000135476.11
ENSG00000135502.16
ENSG00000135525.18
ENSG00000135547.8
ENSG00000135604.9
ENSG00000135636.13
ENSG00000135736.5
ENSG00000135829.16
ENSG00000135835.10
ENSG00000135842.16
ENSG00000135900.3
ENSG00000135905.18
ENSG00000135912.10
ENSG00000135914.5
ENSG00000135919.12
ENSG00000135931.17
ENSG00000136002.16
ENSG00000136003.15
ENSG00000136010.13
ENSG00000136014.11
ENSG00000136040.8
ENSG00000136114.15
ENSG00000136122.15
ENSG00000136161.12
ENSG00000136235.15
ENSG00000136261.14
ENSG00000136267.13
ENSG00000136270.13
ENSG00000136271.10
ENSG00000136274.8
ENSG00000136383.6
ENSG00000136404.15
ENSG00000136463.7
ENSG00000136492.8
ENSG00000136546.13
ENSG00000136630.12
ENSG00000136718.9
ENSG00000136732.14
ENSG00000136824.18
ENSG00000136842.13
ENSG00000136859.9
ENSG00000136868.10
ENSG00000136869.13
ENSG00000136950.13
ENSG00000136960.12
ENSG00000136999.4
ENSG00000137033.11
ENSG00000137070.17
ENSG00000137076.18
ENSG00000137077.7
ENSG00000137094.14
ENSG00000137101.12
ENSG00000137124.6
ENSG00000137135.17
ENSG00000137216.18
ENSG00000137273.3
ENSG00000137309.19
ENSG00000137310.11
ENSG00000137338.5
ENSG00000137463.4
ENSG00000137478.14
ENSG00000137496.17
ENSG00000137502.9
ENSG00000137507.11
ENSG00000137558.7
ENSG00000137573.13
ENSG00000137601.15
ENSG00000137710.14
ENSG00000137726.15
ENSG00000137727.12
ENSG00000137801.10
ENSG00000137804.12
ENSG00000137807.13
ENSG00000137809.16
ENSG00000137821.11
ENSG00000137825.10
ENSG00000137872.15
ENSG00000137941.16
ENSG00000137962.12
ENSG00000138018.17
ENSG00000138039.14
ENSG00000138061.11
ENSG00000138074.14
ENSG00000138080.13
ENSG00000138092.10
ENSG00000138095.18
ENSG00000138131.3
ENSG00000138135.6
ENSG00000138160.5
ENSG00000138172.10
ENSG00000138180.15
ENSG00000138185.16
ENSG00000138311.15
ENSG00000138346.14
ENSG00000138356.13
ENSG00000138395.14
ENSG00000138413.13
ENSG00000138442.9
ENSG00000138606.19
ENSG00000138615.5
ENSG00000138639.17
ENSG00000138650.8
ENSG00000138675.16
ENSG00000138685.12
ENSG00000138696.10
ENSG00000138722.9
ENSG00000138735.15
ENSG00000138738.10
ENSG00000138741.10
ENSG00000138769.10
ENSG00000138778.11
ENSG00000138795.9
ENSG00000138944.7
ENSG00000138964.16
ENSG00000139112.10
ENSG00000139117.13
ENSG00000139155.8
ENSG00000139174.10
ENSG00000139178.10
ENSG00000139180.10
ENSG00000139187.9
ENSG00000139194.7
ENSG00000139200.13
ENSG00000139211.6
ENSG00000139220.16
ENSG00000139278.9
ENSG00000139304.12
ENSG00000139329.4
ENSG00000139330.5
ENSG00000139436.20
ENSG00000139549.2
ENSG00000139567.12
ENSG00000139618.14
ENSG00000139625.12
ENSG00000139734.17
ENSG00000139899.10
ENSG00000139926.15
ENSG00000139970.16
ENSG00000139971.15
ENSG00000140030.5
ENSG00000140092.14
ENSG00000140263.13
ENSG00000140285.9
ENSG00000140287.10
ENSG00000140367.11
ENSG00000140416.19
ENSG00000140459.17
ENSG00000140525.17
ENSG00000140534.13
ENSG00000140538.16
ENSG00000140545.14
ENSG00000140557.11
ENSG00000140577.15
ENSG00000140650.11
ENSG00000140682.18
ENSG00000140718.18
ENSG00000140836.14
ENSG00000140873.15
ENSG00000140931.19
ENSG00000140937.13
ENSG00000141052.17
ENSG00000141161.11
ENSG00000141404.15
ENSG00000141431.9
ENSG00000141433.12
ENSG00000141469.16
ENSG00000141622.13
ENSG00000141639.11
ENSG00000141750.6
ENSG00000141753.6
ENSG00000141905.17
ENSG00000142046.14
ENSG00000142156.14
ENSG00000142173.14
ENSG00000142227.10
ENSG00000142279.12
ENSG00000142303.13
ENSG00000142552.7
ENSG00000142657.20
ENSG00000142686.7
ENSG00000142694.6
ENSG00000142731.10
ENSG00000142798.16
ENSG00000142871.15
ENSG00000142875.19
ENSG00000142920.16
ENSG00000142945.12
ENSG00000143028.8
ENSG00000143106.12
ENSG00000143110.11
ENSG00000143127.12
ENSG00000143147.14
ENSG00000143171.12
ENSG00000143179.12
ENSG00000143196.4
ENSG00000143228.12
ENSG00000143248.12
ENSG00000143318.12
ENSG00000143321.18
ENSG00000143337.18
ENSG00000143341.11
ENSG00000143344.15
ENSG00000143374.14
ENSG00000143382.13
ENSG00000143387.12
ENSG00000143434.15
ENSG00000143476.17
ENSG00000143493.12
ENSG00000143515.16
ENSG00000143549.19
ENSG00000143603.18
ENSG00000143621.16
ENSG00000143674.10
ENSG00000143727.15
ENSG00000143768.11
ENSG00000143772.9
ENSG00000143816.7
ENSG00000143867.6
ENSG00000143869.6
ENSG00000143878.9
ENSG00000143977.13
ENSG00000143995.19
ENSG00000144029.11
ENSG00000144031.11
ENSG00000144057.15
ENSG00000144152.12
ENSG00000144191.11
ENSG00000144230.16
ENSG00000144278.14
ENSG00000144331.18
ENSG00000144339.11
ENSG00000144369.12
ENSG00000144381.16
ENSG00000144476.5
ENSG00000144554.10
ENSG00000144591.17
ENSG00000144619.14
ENSG00000144644.14
ENSG00000144649.8
ENSG00000144668.11
ENSG00000144681.10
ENSG00000144730.16
ENSG00000144792.9
ENSG00000144810.15
ENSG00000144815.14
ENSG00000144824.19
ENSG00000144843.11
ENSG00000144847.12
ENSG00000144857.14
ENSG00000144868.13
ENSG00000144891.17
ENSG00000144935.14
ENSG00000145012.12
ENSG00000145147.19
ENSG00000145194.17
ENSG00000145242.13
ENSG00000145244.11
ENSG00000145246.13
ENSG00000145293.14
ENSG00000145335.15
ENSG00000145358.6
ENSG00000145386.9
ENSG00000145416.13
ENSG00000145423.4
ENSG00000145428.14
ENSG00000145431.10
ENSG00000145623.12
ENSG00000145685.13
ENSG00000145687.15
ENSG00000145708.10
ENSG00000145721.11
ENSG00000145730.20
ENSG00000145779.7
ENSG00000145861.7
ENSG00000145934.15
ENSG00000145936.8
ENSG00000145990.10
ENSG00000146090.15
ENSG00000146112.11
ENSG00000146122.16
ENSG00000146192.14
ENSG00000146233.7
ENSG00000146267.11
ENSG00000146278.10
ENSG00000146352.12
ENSG00000146373.16
ENSG00000146374.13
ENSG00000146410.11
ENSG00000146469.12
ENSG00000146592.16
ENSG00000146670.9
ENSG00000146674.14
ENSG00000146731.10
ENSG00000146918.19
ENSG00000146938.14
ENSG00000146966.12
ENSG00000147027.3
ENSG00000147065.16
ENSG00000147100.9
ENSG00000147113.16
ENSG00000147119.3
ENSG00000147145.12
ENSG00000147155.10
ENSG00000147166.10
ENSG00000147234.10
ENSG00000147251.15
ENSG00000147255.17
ENSG00000147383.10
ENSG00000147408.14
ENSG00000147526.19
ENSG00000147573.16
ENSG00000147576.15
ENSG00000147588.6
ENSG00000147647.12
ENSG00000147650.11
ENSG00000147655.10
ENSG00000147852.15
ENSG00000148053.15
ENSG00000148082.9
ENSG00000148120.14
ENSG00000148175.12
ENSG00000148180.16
ENSG00000148187.17
ENSG00000148288.11
ENSG00000148308.17
ENSG00000148334.14
ENSG00000148357.16
ENSG00000148411.7
ENSG00000148459.15
ENSG00000148484.17
ENSG00000148488.15
ENSG00000148516.21
ENSG00000148541.12
ENSG00000148680.15
ENSG00000148773.12
ENSG00000148798.9
ENSG00000148841.15
ENSG00000148948.7
ENSG00000149090.11
ENSG00000149131.15
ENSG00000149212.10
ENSG00000149256.14
ENSG00000149294.16
ENSG00000149380.11
ENSG00000149418.10
ENSG00000149451.17
ENSG00000149534.8
ENSG00000149554.12
ENSG00000149557.12
ENSG00000149571.10
ENSG00000149591.16
ENSG00000149596.6
ENSG00000149633.11
ENSG00000149636.15
ENSG00000149639.14
ENSG00000149970.14
ENSG00000150048.10
ENSG00000150051.13
ENSG00000150093.18
ENSG00000150281.6
ENSG00000150347.14
ENSG00000150457.8
ENSG00000150510.15
ENSG00000150625.16
ENSG00000150630.3
ENSG00000150672.16
ENSG00000150687.11
ENSG00000150753.11
ENSG00000150764.13
ENSG00000150867.13
ENSG00000150938.9
ENSG00000150995.17
ENSG00000151067.20
ENSG00000151093.7
ENSG00000151240.15
ENSG00000151320.10
ENSG00000151322.18
ENSG00000151388.10
ENSG00000151422.12
ENSG00000151458.11
ENSG00000151468.10
ENSG00000151474.19
ENSG00000151503.12
ENSG00000151617.15
ENSG00000151640.12
ENSG00000151650.7
ENSG00000151692.14
ENSG00000151702.16
ENSG00000151715.7
ENSG00000151725.11
ENSG00000151778.10
ENSG00000151789.9
ENSG00000151914.17
ENSG00000151917.17
ENSG00000151967.18
ENSG00000152049.6
ENSG00000152104.11
ENSG00000152137.6
ENSG00000152154.10
ENSG00000152253.8
ENSG00000152284.4
ENSG00000152377.12
ENSG00000152402.10
ENSG00000152409.8
ENSG00000152495.10
ENSG00000152527.13
ENSG00000152580.8
ENSG00000152583.12
ENSG00000152601.17
ENSG00000152661.7
ENSG00000152684.10
ENSG00000152760.9
ENSG00000152784.15
ENSG00000152785.6
ENSG00000152818.18
ENSG00000152952.11
ENSG00000152953.12
ENSG00000152954.11
ENSG00000153012.11
ENSG00000153044.9
ENSG00000153071.14
ENSG00000153162.8
ENSG00000153246.11
ENSG00000153250.17
ENSG00000153446.15
ENSG00000153558.13
ENSG00000153707.15
ENSG00000153814.11
ENSG00000153885.14
ENSG00000153902.13
ENSG00000153904.18
ENSG00000153956.15
ENSG00000153976.2
ENSG00000153993.13
ENSG00000154065.16
ENSG00000154096.13
ENSG00000154114.12
ENSG00000154118.12
ENSG00000154175.16
ENSG00000154188.9
ENSG00000154240.16
ENSG00000154258.16
ENSG00000154277.12
ENSG00000154330.12
ENSG00000154370.13
ENSG00000154478.3
ENSG00000154511.11
ENSG00000154518.9
ENSG00000154529.14
ENSG00000154553.13
ENSG00000154556.17
ENSG00000154589.6
ENSG00000154645.13
ENSG00000154654.14
ENSG00000154721.14
ENSG00000154734.14
ENSG00000154736.5
ENSG00000154783.10
ENSG00000154839.9
ENSG00000154864.11
ENSG00000154914.16
ENSG00000154920.14
ENSG00000155011.8
ENSG00000155016.17
ENSG00000155090.14
ENSG00000155099.7
ENSG00000155254.12
ENSG00000155511.17
ENSG00000155659.14
ENSG00000155660.10
ENSG00000155760.2
ENSG00000155816.19
ENSG00000155849.15
ENSG00000155962.12
ENSG00000155970.11
ENSG00000155980.11
ENSG00000156049.6
ENSG00000156103.15
ENSG00000156113.20
ENSG00000156140.8
ENSG00000156218.12
ENSG00000156261.12
ENSG00000156265.15
ENSG00000156298.12
ENSG00000156395.12
ENSG00000156466.9
ENSG00000156475.18
ENSG00000156535.13
ENSG00000156709.13
ENSG00000156711.16
ENSG00000156802.12
ENSG00000156804.7
ENSG00000156876.9
ENSG00000156970.12
ENSG00000157110.15
ENSG00000157240.3
ENSG00000157368.10
ENSG00000157404.15
ENSG00000157445.14
ENSG00000157456.7
ENSG00000157510.13
ENSG00000157514.16
ENSG00000157554.18
ENSG00000157570.11
ENSG00000157680.15
ENSG00000157778.8
ENSG00000157851.16
ENSG00000157927.16
ENSG00000158008.9
ENSG00000158106.12
ENSG00000158122.11
ENSG00000158186.12
ENSG00000158246.7
ENSG00000158270.11
ENSG00000158301.18
ENSG00000158402.18
ENSG00000158435.7
ENSG00000158445.7
ENSG00000158458.19
ENSG00000158473.6
ENSG00000158480.10
ENSG00000158481.12
ENSG00000158560.14
ENSG00000158828.5
ENSG00000158864.12
ENSG00000158955.10
ENSG00000159055.3
ENSG00000159147.17
ENSG00000159164.9
ENSG00000159166.13
ENSG00000159176.13
ENSG00000159251.6
ENSG00000159259.7
ENSG00000159263.15
ENSG00000159307.18
ENSG00000159363.17
ENSG00000159399.9
ENSG00000159403.15
ENSG00000159433.11
ENSG00000159556.9
ENSG00000159674.11
ENSG00000159761.14
ENSG00000159840.15
ENSG00000159899.14
ENSG00000160013.8
ENSG00000160072.19
ENSG00000160094.14
ENSG00000160097.15
ENSG00000160113.5
ENSG00000160190.13
ENSG00000160191.17
ENSG00000160219.11
ENSG00000160307.9
ENSG00000160310.16
ENSG00000160321.14
ENSG00000160396.8
ENSG00000160404.17
ENSG00000160408.14
ENSG00000160446.18
ENSG00000160469.16
ENSG00000160539.4
ENSG00000160688.18
ENSG00000160752.14
ENSG00000160801.13
ENSG00000160808.9
ENSG00000160949.16
ENSG00000160951.3
ENSG00000160957.12
ENSG00000160961.11
ENSG00000160972.9
ENSG00000161013.16
ENSG00000161179.13
ENSG00000161281.10
ENSG00000161298.16
ENSG00000161381.13
ENSG00000161544.9
ENSG00000161638.10
ENSG00000161649.12
ENSG00000161681.15
ENSG00000161791.13
ENSG00000161800.12
ENSG00000161835.10
ENSG00000161911.11
ENSG00000161929.14
ENSG00000161940.10
ENSG00000162062.14
ENSG00000162063.12
ENSG00000162104.9
ENSG00000162367.11
ENSG00000162374.16
ENSG00000162384.13
ENSG00000162407.8
ENSG00000162409.10
ENSG00000162426.14
ENSG00000162444.11
ENSG00000162493.16
ENSG00000162512.15
ENSG00000162520.14
ENSG00000162522.10
ENSG00000162576.16
ENSG00000162595.4
ENSG00000162599.15
ENSG00000162614.18
ENSG00000162616.8
ENSG00000162618.12
ENSG00000162631.18
ENSG00000162669.15
ENSG00000162670.10
ENSG00000162687.16
ENSG00000162692.10
ENSG00000162706.12
ENSG00000162711.16
ENSG00000162733.16
ENSG00000162734.12
ENSG00000162745.10
ENSG00000162804.13
ENSG00000162851.7
ENSG00000162944.10
ENSG00000162946.20
ENSG00000162951.10
ENSG00000162972.10
ENSG00000162998.4
ENSG00000163006.11
ENSG00000163017.13
ENSG00000163069.12
ENSG00000163106.10
ENSG00000163171.7
ENSG00000163219.11
ENSG00000163273.3
ENSG00000163281.11
ENSG00000163297.16
ENSG00000163328.13
ENSG00000163346.16
ENSG00000163359.15
ENSG00000163377.14
ENSG00000163378.13
ENSG00000163380.15
ENSG00000163394.5
ENSG00000163395.16
ENSG00000163412.12
ENSG00000163430.9
ENSG00000163431.12
ENSG00000163453.11
ENSG00000163513.17
ENSG00000163520.13
ENSG00000163531.15
ENSG00000163535.17
ENSG00000163563.7
ENSG00000163565.18
ENSG00000163596.16
ENSG00000163624.5
ENSG00000163629.12
ENSG00000163637.11
ENSG00000163644.14
ENSG00000163655.15
ENSG00000163661.3
ENSG00000163681.14
ENSG00000163694.14
ENSG00000163710.7
ENSG00000163734.4
ENSG00000163749.17
ENSG00000163751.3
ENSG00000163754.17
ENSG00000163788.13
ENSG00000163792.6
ENSG00000163808.16
ENSG00000163815.5
ENSG00000163820.14
ENSG00000163873.9
ENSG00000163874.8
ENSG00000163882.9
ENSG00000163909.7
ENSG00000163918.10
ENSG00000163938.16
ENSG00000164032.11
ENSG00000164035.9
ENSG00000164045.11
ENSG00000164056.10
ENSG00000164062.12
ENSG00000164087.7
ENSG00000164088.17
ENSG00000164106.7
ENSG00000164107.8
ENSG00000164109.13
ENSG00000164114.18
ENSG00000164116.16
ENSG00000164122.8
ENSG00000164125.15
ENSG00000164129.11
ENSG00000164188.8
ENSG00000164236.11
ENSG00000164294.13
ENSG00000164309.14
ENSG00000164326.4
ENSG00000164330.16
ENSG00000164418.19
ENSG00000164440.14
ENSG00000164442.9
ENSG00000164463.12
ENSG00000164512.17
ENSG00000164530.13
ENSG00000164591.13
ENSG00000164611.12
ENSG00000164619.8
ENSG00000164683.16
ENSG00000164692.17
ENSG00000164694.16
ENSG00000164736.5
[truncated: 1,070 more rows]
